# Supplementary material for: Apoptotic and DNA Damage Effect of 1,2,3,4,6-Penta-O-galloyl-beta-D-glucose in Cisplatin-Resistant Non-Small Lung Cancer Cells via Phosphorylation of H2AX, CHK2 and p53
Source: Cells. 2022 Apr 14;11(8):1343. doi: 10.3390/cells11081343 (PMC9026497; doi:10.3390/cells11081343)
Supplement: Supplementary file 1 [file cells-11-01343-s001.zip]

Archive with 1 entries (1 files):
- cells-1582698-supplementary.pdf
